# Supplementary material for: The Unique hmuY Gene Sequence as a Specific Marker of Porphyromonas gingivalis
Source: PLoS One. 2013 Jul 2;8(7):e67719. doi: 10.1371/journal.pone.0067719 (PMC3699645; doi:10.1371/journal.pone.0067719)
Supplement: Table S1 — Percentage identity between nucleotide sequences of closest homologs to P. gingivalis hmuY . Joined names of strains and isolates indicate their 100% sequence identity. (XLS) [file pone.0067719.s004.xls]

## Sheet: identity
Table S1. Percent of identity between nucleotide sequences of closest homologs to Porphyromonas gingivalis hmuY. Joined names of strains and isolates indicate their 100% sequence identity.
	CP1/4/16/19	CP22	CP24	CP27	W50 & NP37/42 & CP10/29/30/38/46/62	CP41/68	CP52	CP59	CP61	TDC60 & CP67	CP3	CP9	NP26 & CP18	NP25/36	NP31	CP11/55	CP2/15/20	CP25/26/32/53/64	CP35	CP12/40	CP57	ATCC 33277	CP56	CP23	CP39	CP5/65	CP31	A7436	CP8/14	strain 381	NP41	CP48	Porphyromonas endodontalis ATCC 35406
CP1/4/16/19	100
CP22	98.9198	100
CP24	98.7654	99.537	100
CP27	99.537	98.7654	99.2284	100
W50 & NP37/42 & CP10/29/30/38/46/62	98.6111	99.6914	99.8457	99.0741	100
CP41/68	99.3827	99.2284	99.3827	99.537	99.2284	100
CP52	99.3827	99.2284	99.0741	99.2284	99.2284	99.0741	100
CP59	99.0741	99.8457	99.3827	98.9198	99.537	99.0741	99.0741	100
CP61	98.4568	99.537	99.6914	98.9198	99.8457	99.0741	99.0741	99.3827	100
TDC60 & CP67	99.6914	98.9198	99.0741	99.8457	98.9198	99.6914	99.0741	99.0741	98.7654	100
CP3	98.1481	99.2284	99.3827	98.6111	99.537	98.7654	98.7654	99.0741	99.6914	98.4568	100
CP9	99.6914	98.6111	99.0741	99.8457	98.9198	99.3827	99.3827	98.7654	98.7654	99.6914	98.4568	100
NP26 & CP18	98.9198	99.0741	99.2284	99.3827	99.3827	99.2284	99.537	98.9198	99.2284	99.2284	98.9198	99.2284	100
NP25/36	98.4568	99.537	99.6914	98.9198	99.8457	99.0741	99.0741	99.3827	99.6914	98.7654	99.3827	98.7654	99.2284	100
NP31	99.0741	99.537	99.3827	99.2284	99.537	99.3827	99.3827	99.3827	99.3827	99.3827	99.0741	99.0741	99.537	99.3827	100
CP11/55	99.537	98.4568	98.9198	99.6914	98.7654	99.2284	99.2284	98.6111	98.6111	99.537	98.3025	99.8457	99.0741	98.6111	98.9198	100
CP2/15/20	98.6111	99.0741	99.2284	99.0741	99.3827	98.9198	99.2284	98.9198	99.2284	98.9198	98.9198	98.9198	99.6914	99.2284	99.537	98.7654	100
CP25/26/32/53/64	99.2284	98.4568	98.6111	99.3827	98.4568	99.2284	98.6111	98.6111	98.3025	99.537	98.3025	99.2284	98.7654	98.3025	98.9198	99.0741	98.7654	100
CP35	98.4568	98.6111	98.7654	98.9198	98.9198	98.7654	99.0741	98.4568	98.7654	98.7654	98.7654	98.7654	99.2284	98.7654	99.0741	98.6111	99.2284	99.2284	100
CP12/40	98.6111	98.7654	98.9198	99.0741	99.0741	98.9198	99.2284	98.6111	98.9198	98.9198	98.9198	98.9198	99.3827	98.9198	99.2284	98.7654	99.3827	99.3827	99.8457	100
CP57	98.7654	98.9198	99.3827	99.2284	99.2284	99.0741	99.0741	98.7654	99.0741	99.0741	98.7654	99.0741	99.537	99.0741	99.3827	98.9198	99.8457	98.9198	99.0741	99.2284	100
ATCC 33277	98.7654	99.2284	99.3827	99.2284	99.537	99.3827	99.3827	99.0741	99.3827	99.0741	99.0741	99.0741	99.537	99.3827	99.3827	98.9198	99.537	98.9198	99.3827	99.537	99.3827	100
CP56	98.6111	99.0741	99.2284	99.0741	99.3827	98.9198	99.2284	98.9198	99.2284	98.9198	98.9198	98.9198	99.3827	99.2284	99.537	99.0741	99.6914	98.7654	99.2284	99.3827	99.537	99.537	100
CP23	98.4568	99.537	99.6914	98.9198	99.8457	99.0741	99.0741	99.3827	99.6914	98.7654	99.3827	98.7654	99.2284	99.6914	99.3827	98.6111	99.2284	98.3025	98.7654	98.9198	99.0741	99.3827	99.2284	100
CP39	98.3025	99.3827	99.537	98.7654	99.6914	98.9198	98.9198	99.2284	99.537	98.6111	99.2284	98.6111	99.0741	99.537	99.2284	98.4568	99.0741	98.1481	98.6111	98.7654	98.9198	99.2284	99.0741	99.8457	100
CP5/65	99.2284	99.0741	99.2284	99.3827	99.0741	99.2284	98.6111	99.2284	98.9198	99.537	98.6111	99.2284	98.7654	98.9198	99.2284	99.0741	98.7654	99.0741	98.3025	98.4568	98.9198	98.6111	98.7654	98.9198	98.7654	100
CP31	98.4568	99.537	99.6914	98.9198	99.8457	99.0741	99.0741	99.3827	99.6914	98.7654	99.3827	98.7654	99.2284	99.6914	99.3827	98.6111	99.2284	98.3025	98.7654	98.9198	99.0741	99.3827	99.2284	99.6914	99.537	98.9198	100
A7436	98.4568	99.537	99.6914	98.9198	99.8457	99.0741	99.0741	99.3827	99.6914	98.7654	99.3827	98.7654	99.2284	99.6914	99.3827	98.6111	99.2284	98.3025	98.7654	98.9198	99.0741	99.3827	99.2284	99.6914	99.537	98.9198	99.6914	100
CP8/14	98.4568	98.6111	98.7654	98.9198	98.9198	98.7654	99.0741	98.4568	98.7654	98.7654	98.7654	98.7654	99.2284	98.7654	99.0741	98.6111	99.2284	99.2284	99.6914	99.8457	99.0741	99.3827	99.2284	98.7654	98.6111	98.3025	98.7654	98.7654	100
strain 381	98.4568	98.9198	99.0741	98.9198	99.2284	99.0741	99.0741	98.7654	99.0741	98.7654	98.7654	98.7654	99.2284	99.0741	99.0741	98.6111	99.2284	98.6111	99.0741	99.2284	99.0741	99.6914	99.2284	99.0741	98.9198	98.3025	99.0741	99.3827	99.0741	100
NP41	98.4568	99.0741	99.2284	98.9198	99.3827	98.9198	99.0741	98.9198	99.2284	98.7654	98.9198	98.7654	99.2284	99.2284	99.0741	98.6111	99.2284	98.6111	99.0741	99.2284	99.0741	99.537	99.2284	99.2284	99.0741	98.6111	99.2284	99.2284	99.0741	99.2284	100
CP48	98.4568	99.537	99.6914	98.9198	99.8457	99.0741	99.0741	99.3827	99.6914	98.7654	99.3827	98.7654	99.2284	99.6914	99.3827	98.6111	99.2284	98.3025	98.7654	98.9198	99.0741	99.3827	99.2284	99.6914	99.537	98.9198	99.6914	99.6914	98.7654	99.0741	99.2284	100
Porphyromonas endodontalis ATCC 35406	55.8292	56.1576	56.1576	55.9934	56.1576	56.1576	55.3366	56.3218	55.9934	56.1576	55.8292	55.8292	55.8292	56.1576	55.9934	55.9934	55.8292	55.665	55.1724	55.1724	55.8292	55.665	55.8292	55.9934	55.8292	56.486	55.9934	55.9934	55.0082	55.3366	55.5008	55.9934	100
